# Supplementary material for: Chromatin spatial organization of wild type and mutant peanuts reveals high-resolution genomic architecture and interaction alterations
Source: Genome Biol. 2021 Nov 16;22:315. doi: 10.1186/s13059-021-02520-x (PMC8594070; doi:10.1186/s13059-021-02520-x)
Supplement: Supplementary file 1 — Additional file 1. Supplementary tables (Table S1 to Table S18). [file 13059_2021_2520_MOESM1_ESM.xlsx]

## Sheet: Table S1
Table S1: Hi-C sequencing data generated for wild type and dwarf mutant peanut genotypes
Sample	Raw-reads	Clean data	Valid pairs	Valid pairs Q30	Percentage	Depth
H2014 (wild type)	3154324556	3129127858	774957247	272976706	0.3522	32X
H1314 (dwarf mutant)	3155405438	3133360660	726143773	265258136	0.3653	31X

## Sheet: Table S2
Table S2: Summary of the sequencing data of ATAC-seq
Statistics	H1314-1	H1314-2	H2014-1	H2014-2
All	116420923	116420659	135210657	135209700
UnMapped	950796	953190	695587	703239
Mapped	115470127	115467469	134515070	134506461
Mapped Rate	0.992	0.992	0.995	0.995
Unique Mapped	62217996	62277099	78254211	78869200
Unique Mapped Rate	0.534	0.535	0.579	0.583
Repeat Mapped	53252131	53190370	56260859	55637261
All Base	13099016734	13095695353	14921579434	15015553228
UnMapped Base	95554263	95419041	61520043	62674604
Mapped Base	13003462471	13000276312	14860059391	14952878624
Unique Mapped Base	7450980886	7457172141	9411863575	9537742920
Repeat Mapped Base	5552481585	5543104171	5448195816	5415135704

## Sheet: Table S3
Table S3: Statistics of RNA sequencing data quality
Total RNA sequencing	Sample
	H1314-1	H1314-2	H2014-1	H2014-2
Q20	0.96	0.97	0.96	0.96
Q30	0.92	0.91	0.93	0.91
GC content	44	44	45	46
All reads	44313752	43905832	44164650	48771728
UnMapped reads	3075422	3748442	2712238	3617530
Mapped reads	41238330	40157390	41452412	45154198
Mapped Rate	0.931	0.915	0.939	0.926
Unique Mapped	34892712	33719150	33752048	35310016
Unique Mapped Rate	0.787	0.768	0.764	0.724
correlation	Sample
	H1314-1	H1314-2	H2014-1	H2014-2
H1314-1	/
H1314-2	0.918112	/
H2014-1	0.698015	0.648379	/
H2014-2	0.479992	0.438103	0.903639	/
differentially expressed genes between H1314 VS H2014
Log2FC	FDR	All gene	up-regulation	down-regulation
1	0.05	38769	5955	4062

## Sheet: Table S4
Table s4: Scaffolding errors identified in peanut genome
Type of scaffolding errors	Position in the genome
Inversion	chr15:51695075-81188565；chr11:23583018-34190017
	chr20:80042854-88635495；chr3:76923410-96317359
	chr14:24638870-33846868；chr5:61490334-64724523
Intra-chromosomal translocation	chr3:64778115-76913409=>52209586
	chr3:52219587-64768114=>96318360
	chr2:36773119-45081277=>82231508 (shift and inversion)
Chromosomal disruption	chr11:23483018-23583017；chr11:34190018-34290017
	chr20:79942854-80042854；chr14:24438869-24638869
	chr14:33846869-33946869；chr5:61390333-61490333
Inter-chromosomal translocation	chr6:108029222-114638529=>chr16:143766453
	chr16:143776454-152296567=>chr6:108019221
	chr3:133113789~143813506=>chr13:135622244
	chr13:135632245~145388934=>chr3:132639351
	chr13:145661480~145671481=>chr20:143980330

## Sheet: Table S5
Table S5: Distribution of compartment A and B on each chromosome in H2014 and H1314 genomes
Chromosome	Wild type (H2014) peanut			Dwarf mutant (H1314) peanut
	A-compartment(Mb)	B-compartment(Mb)		A-compartment(Mb)	B-compartment(Mb)
Chr1	48.1(42.8%)	64.3(57.2%)		50.5(44.9%)	61.9(55.1%)
Chr2	49.1(48.8%)	51.6(51.2%)		49.5(49.2%)	51.2(50.8%)
Chr3	97.0(67.6%)	46.5(32.4%)		91.0(63.5%)	52.4(36.5%)
Chr4	63.2(50.2%)	62.6(49.8%)		62.0(49.4%)	63.4(50.6%)
Chr5	51.7(47.2%)	57.7(52.8%)		52.8(48.3%)	56.6(51.7%)
Chr6	54.4(48.1%)	58.6(51.9%)		54.6(48.3%)	58.4(51.7%)
Chr7	38.6(48.2%)	41.5(51.8%)		40.2(50.2%)	39.9(49.8%)
Chr8	35.4(68.2%)	16.5(31.8%)		35.5(68.4%)	16.4(31.6%)
Chr9	56.6(47.0%)	63.8(53.0%)		57.7(47.9%)	62.7(52.1%)
Chr10	62.2(53.1%)	54.9(46.9%)		62.5(53.4%)	54.6(46.6%)
Chr11	72.3(48.5%)	76.7(51.5%)		73.0(49.0%)	76.0(51.0%)
Chr12	62.2(52.6%)	56.1(47.4%)		63.4(53.6%)	54.9(46.4%)
Chr13	78.8(53.8%)	67.6(46.2%)		78.9(53.9%)	67.5(46.1%)
Chr14	84.9(64.3%)	47.2(35.7%)		84.5(64.2%)	47.2(35.8%)
Chr15	89.3(57.9%)	65.0(42.1%)		83.7(54.3%)	70.3(45.7%)
Chr16	74.7(49.2%)	77.2(50.8%)		72.7(47.9%)	79.1(52.1%)
Chr17	69.3(51.4%)	65.5(48.6%)		71.3(52.9%)	63.6(47.1%)
Chr18	70.1(52.3%)	64.0(47.7%)		70.0(52.2%)	64.1(47.8%)
Chr19	73.8(46.6%)	84.6(53.4%)		76.4(48.2%)	82.0(51.8%)
Chr20	74.8(51.9%)	69.2(48.1%)		75.8(52.6%)	68.2(47.4%)

## Sheet: Table S6
Table S6: Genomic length and percentage of compartment switching on each chromosome in wild type (H2014) to dwarf mutant (H1314)
Chr	A-to-B type (Mb)	Percentage (%)	B-to-A type (Mb)	Percentage (%)
Chr01	1.7	0.62	3.1	2.76
Chr02	1.2	1.19	1.6	1.59
Chr03	6.3	4.39	0.4	0.28
Chr04	3.1	2.47	1.9	1.52
Chr05	0.4	0.37	1.5	1.37
Chr06	2.1	1.86	2.3	2.04
Chr07	1.6	2	3.2	4
Chr08	1.1	2.12	1.2	2.31
Chr09	1.6	1.33	2.7	2.24
Chr10	2.2	1.88	2.5	2.14
Chr11	2.1	1.41	2.8	1.88
Chr12	1.8	1.52	3	2.54
Chr13	1.5	1.02	1.6	1.09
Chr14	2.6	2.01	2.6	2.01
Chr15	11.5	7.47	6.2	4.03
Chr16	3.9	2.57	1.9	1.25
Chr17	1.4	1.04	3.4	2.52
Chr18	2.2	1.64	2.1	1.57
Chr19	1.5	0.95	4.1	2.59
Chr20	2	1.39	3	2.08

## Sheet: Table S7
Table S7: Differentially expressed genes located in genomic regions with compartment switching
Compartment switching	Total genes	DEGs
A to B	58	23
B to A	101	59

## Sheet: Table S8
Table S8: Genome-wide distribution of cis-interactions on 20 chromosomes
Chromosomes	H2014 (wild type)	H1314 (dwarf mutant)		Chromosomes	H2014 (wild type)	H1314 (dwarf mutant)
Chr01	1106	1314		Chr11	1327	1740
Chr02	482	713		Chr12	621	968
Chr03	2483	3262		Chr13	934	1294
Chr04	516	676		Chr14	1790	2407
Chr05	564	806		Chr15	1701	2290
Chr06	547	790		Chr16	924	1261
Chr07	708	967		Chr17	1265	1683
Chr08	555	699		Chr18	850	1275
Chr09	1077	1495		Chr19	927	1351
Chr10	561	771		Chr20	1430	1789
Total	8599	11493		Total	11769	16058

## Sheet: Table S9
Table S9: Genome-wide distribution of trans-interactions on 20 chromosomes
Chromosomes	H2014 (wild type)	H1314 (dwarf mutant)
chr01	485	395
chr02	969	1031
chr03	105	98
chr04	104	90
chr05	141	126
chr06	63	51
chr07	113	109
chr08	27	19
chr09	0	0
chr10	761	821
chr11	899	965
chr12	533	558
chr13	8836	8543
chr14	1425	1568
chr15	1448	1494
chr16	6195	5993
chr17	884	904
chr18	398	377
chr19	700	733
chr20	310	319
total	24396	24194

## Sheet: Table S10
Table S10: Summary of number of sub-genome interactions
Genotypes	A sub-genome	B sub-genome	Inter-subgenome	Subgenome-homologous	Total
H2014	2350	2579	19467	15722	24396
H1314	2288	2425	19481	15585	24194

[truncated: 8 more sheets: Table S11, Table S12, Table S13, Table S14, Table S15, Table S16, Table S17, Table S18]
